# Supplementary material for: Plasma-Derived Extracellular Vesicles as Potential Biomarkers in Heart Transplant Patient with Chronic Chagas Disease
Source: Emerg Infect Dis. 2020 Aug;26(8):1846–51. doi: 10.3201/eid2608.191042 (PMC7392439; doi:10.3201/eid2608.191042)
Supplement: Appendix — Total human and parasite proteins identified in plasma-derived extracellular vesicles from 2 healthy donors and a patient with chronic Chagas disease before and after benznidazole treatment. [file 19-1042-Techapp-s1.xlsx]

## Sheet: Appendix Table
Article DOI: https://doi.org/10.3201/eid2608.191042
Appendix Table. Total human and parasite proteins identified in plasma-derived EVs from two healthy donors and a chronic Chagas disease patient before and afterbenznidazole treatment. Proteins were identified by at least one unique peptide. Exclusive unique peptides are shown in the table. Normalized total spectrum count values are also shown in parenthesis. Student’s t-test was performed to comp…
	Accession Number	t test (Healthy / CD_04_pre)	Healthy 1	Heathy 2	Ch_04_pre	Ch_04_post
T. cruzi_Protein Name
ABC transporter OS=Trypanosoma cruzi Dm28c GN=TCDM_08331 PE=4 SV=1	V5BCE1_TRYCR	ND	0	0	1 (0.48)	0
Actin OS=Trypanosoma cruzi GN=Act PE=3 SV=1	I6LE98_TRYCR	ND	0	0	1 (0.48)	0
Dispersed gene family protein 1 (DGF-1). putative OS=Trypanosoma cruzi marinkellei GN=MOQ_004643 PE=4 SV=1	K2MWP1_TRYCR	ND	0	0	0	1 (0.62)
Group of Elongation factor 1-alpha (Fragment) OS=Trypanosoma cruzi GN=EF-1alpha PE=3 SV=1+16	I6LEB2_TRYCR (+16)	ND	0	0	1 (0.48)	1 (0.62)
Group of Histone H2B OS=Trypanosoma cruzi (strain CL Brener) GN=Tc00.1047053511635.10 PE=3 SV=1+1	Q4CTD8_TRYCC (+1)	ND	0	0	1 (0.48)	0
Pyruvate. phosphate dikinase OS=Trypanosoma cruzi marinkellei GN=MOQ_000480 PE=3 SV=1	K2MVM1_TRYCR	ND	0	0	2 (0.96)	0
Recombination initiation protein NBS1 OS=Trypanosoma cruzi Dm28c GN=TCDM_11142 PE=4 SV=1	V5B5K8_TRYCR	ND	0	0	0	1 (0.62)
Uncharacterized protein OS=Trypanosoma cruzi marinkellei GN=MOQ_002108 PE=4 SV=1	K2MQY8_TRYCR	ND	0	0	1 (0.48)	0
Uncharacterized protein OS=Trypanosoma cruzi marinkellei GN=MOQ_003577 PE=4 SV=1	K2MBN5_TRYCR	ND	0	0	1 (0.96)	0
Uncharacterized protein OS=Trypanosoma cruzi marinkellei GN=MOQ_003666 PE=4 SV=1	K2N3I6_TRYCR	ND	0	0	1 (0.48)	0
Uncharacterized protein OS=Trypanosoma cruzi marinkellei GN=MOQ_007485 PE=4 SV=1	K2NIK7_TRYCR	ND	0	0	1 (0.48)	1 (0.62)
Uncharacterized protein OS=Trypanosoma cruzi marinkellei GN=MOQ_010042 PE=4 SV=1	K2LU69_TRYCR	ND	0	0	1 (0.48)	0
Human_Protein Name
Complement C1s subcomponent OS=Homo sapiens GN=C1S PE=1 SV=1	C1S_HUMAN	0.013872895	0(6.03)	0(7.78)	22(76.39)	23(88.66)
HCG40889. isoform CRA_b OS=Homo sapiens GN=hCG_40889 PE=4 SV=1	tr|A0A024R962|A0A024R962_HUMAN	0.015242509	0(6.03)	0(7.78)	3(70.15)	2(100.97)
FLJ00385 protein (Fragment) OS=Homo sapiens GN=FLJ00385 PE=1 SV=1	tr|Q8NF17|Q8NF17_HUMAN	0.015292422	1(18.09)	1(15.56)	7(108.10)	7(84.35)
cDNA FLJ75416. highly similar to Homo sapiens complement factor H (CFH). mRNA OS=Homo sapiens PE=2 SV=1	tr|A8K5T0|A8K5T0_HUMAN	0.01609827	0(6.03)	0(7.78)	1(66.78)	0(96.04)
Group of Apolipoprotein D (Fragment) OS=Homo sapiens GN=APOD PE=1 SV=1+1	C9JF17_HUMAN (+1)	0.050531134	1(6.03)	1(7.78)	9(25.94)	6(18.47)
C4b-binding protein alpha chain OS=Homo sapiens GN=C4BPA PE=1 SV=2	C4BPA_HUMAN	0.050765794	0(18.09)	0(31.11)	1(165.76)	1(180.39)
cDNA FLJ51597. highly similar to C4b-binding protein alpha chain OS=Homo sapiens PE=2 SV=1	tr|B4E1D8|B4E1D8_HUMAN	0.050765794	0(18.09)	0(31.11)	1(165.76)	0(179.77)
Group of IgG L chain OS=Homo sapiens PE=2 SV=1+1	tr|S6B2A1|S6B2A1_HUMAN (+1)	0.062258534	1(12.06)	1(15.56)	0(44.68)	0(40.02)
IGH@ protein OS=Homo sapiens GN=IGH@ PE=1 SV=1	tr|Q6GMX6|Q6GMX6_HUMAN	0.06614987	0(12.06)	0(0)	3(106.18)	2(60.34)
Immunoglobulin gamma-1 heavy chain OS=Homo sapiens PE=1 SV=1	sp|P0DOX5|IGG1_HUMAN	0.06911193	0(12.06)	0(0)	0(101.86)	1(57.87)
Apolipoprotein A-I. isoform CRA_a OS=Homo sapiens GN=APOA1 PE=3 SV=1	tr|A0A024R3E3|A0A024R3E3_HUMAN	0.07005303	0(0)	0(7.78)	24(64.86)	18(55.41)
Putative uncharacterized protein DKFZp686O01196 OS=Homo sapiens GN=DKFZp686O01196 PE=2 SV=1	tr|Q6N094|Q6N094_HUMAN	0.072729096	0(12.06)	0(0)	1(97.05)	1(57.87)
Putative uncharacterized protein DKFZp686N02209 OS=Homo sapiens GN=DKFZp686N02209 PE=2 SV=1	tr|Q7Z351|Q7Z351_HUMAN	0.073498234	0(12.06)	0(0)	1(96.09)	0(56.03)
Uncharacterized protein OS=Homo sapiens GN=DKFZp686K03196 PE=1 SV=1	tr|Q6N095|Q6N095_HUMAN	0.07428375	0(12.06)	0(0)	1(95.13)	1(56.64)
Apolipoprotein B (Including Ag(X) antigen) OS=Homo sapiens GN=APOB PE=4 SV=1	tr|C0JYY2|C0JYY2_HUMAN	0.103158824	25(271.35)	23(256.70)	139(186.42)	83(106.51)
Immunoglobulin alpha-2 heavy chain OS=Homo sapiens PE=1 SV=1	sp|P0DOX2|IGA2_HUMAN	0.10670707	0(6.03)	0(7.78)	3(15.86)	2(14.16)
Mannan-binding lectin serine protease 1 OS=Homo sapiens GN=MASP1 PE=1 SV=3	MASP1_HUMAN	0.11263748	0(6.03)	0(7.78)	10(15.37)	7(14.16)
Alpha-2-macroglobulin OS=Homo sapiens GN=A2M PE=1 SV=3	A2MG_HUMAN	0.1268302	9(132.66)	9(147.80)	58(205.16)	48(205.02)
cDNA FLJ14473 fis. clone MAMMA1001080. highly similar to Homo sapiens SNC73 protein (SNC73) mRNA OS=Homo sapiens PE=2 SV=1	tr|Q96K68|Q96K68_HUMAN	0.13510403	0(18.09)	0(23.34)	1(41.80)	1(37.56)
Group of Protein S isoform 1 (Fragment) OS=Homo sapiens GN=PROS1 PE=2 SV=1+1	tr|A0A0S2Z4K3|A0A0S2Z4K3_HUMAN (+1)	0.1440487	0(0)	1(7.78)	20(33.15)	19(40.63)
Epididymis secretory sperm binding protein Li 62p OS=Homo sapiens GN=HEL-S-62p PE=2 SV=1	tr|V9HWA9|V9HWA9_HUMAN	0.14834405	1(6.03)	2(23.34)	61(77.83)	49(79.42)
Fibronectin 1. isoform CRA_n OS=Homo sapiens GN=FN1 PE=4 SV=1	tr|A0A024R462|A0A024R462_HUMAN	0.14999393	1(6.03)	4(31.11)	62(109.06)	53(107.74)
Anti-FactorVIII scFv (Fragment) OS=Homo sapiens PE=2 SV=1	tr|A2KBC6|A2KBC6_HUMAN	0.1685051	0(6.03)	0(7.78)	1(12.49)	2(9.85)
Group of Beta actin variant (Fragment) OS=Homo sapiens PE=2 SV=1+3	tr|Q53G76|Q53G76_HUMAN (+3)	0.18459478	5(60.30)	4(46.67)	10(13.93)	9(8.00)
Apolipoprotein M OS=Homo sapiens GN=APOM PE=1 SV=2	APOM_HUMAN	0.18785997	1(6.03)	1(7.78)	3(1.92)	2(2.46)
Zinc-alpha-2-glycoprotein OS=Homo sapiens GN=AZGP1 PE=1 SV=2	ZA2G_HUMAN	0.18785997	1(6.03)	1(7.78)	3(1.92)	3(3.08)
Group of IGHV1-2 protein (Fragment) OS=Homo sapiens GN=IGHV1-2 PE=4 SV=1+2	tr|A0A0F7T7M3|A0A0F7T7M3_HUMAN (+2)	0.18785997	0(6.03)	0(7.78)	1(1.92)	1(2.46)
IgG H chain OS=Homo sapiens PE=2 SV=1	tr|S6BGF5|S6BGF5_HUMAN	0.20139302	0(0)	0(0)	1(12.01)	1(10.47)
Immunoglobulin heavy chain variant (Fragment) OS=Homo sapiens PE=2 SV=1	tr|Q9NPP6|Q9NPP6_HUMAN	0.22295393	0(18.09)	0(23.34)	1(33.15)	1(23.40)
Lectin galactoside-binding soluble 3 binding protein isoform 1 (Fragment) OS=Homo sapiens GN=LGALS3BP PE=2 SV=1	tr|A0A0S2Z3Y1|A0A0S2Z3Y1_HUMAN	0.23785137	1(6.03)	0(0)	12(16.34)	11(15.39)
Dermcidin OS=Homo sapiens GN=DCD PE=1 SV=2	DCD_HUMAN	0.23827662	1(12.06)	1(7.78)	1(0.48)	2(1.23)
Group of Annexin OS=Homo sapiens GN=ANXA2 PE=3 SV=1+1	tr|A0A024R5Z7|A0A024R5Z7_HUMAN (+1)	0.23827662	2(12.06)	1(7.78)	1(0.48)	2(1.23)
Talin-1 OS=Homo sapiens GN=TLN1 PE=1 SV=3	TLN1_HUMAN	0.24942042	1(6.03)	1(7.78)	19(10.57)	2(1.23)
Clusterin OS=Homo sapiens GN=CLU PE=1 SV=1	CLUS_HUMAN	0.25336882	2(12.06)	1(7.78)	14(18.74)	13(20.93)
NANUC-2 heavy chain (Fragment) OS=Homo sapiens PE=2 SV=1	tr|A2NKM7|A2NKM7_HUMAN	0.2572878	0(6.03)	0(7.78)	1(3.36)	0(3.69)
Apolipoprotein E OS=Homo sapiens GN=APOE PE=1 SV=1	APOE_HUMAN	0.25797376	12(132.66)	9(93.35)	20(33.63)	18(34.48)
IGH@ protein OS=Homo sapiens GN=IGH@ PE=2 SV=1	tr|Q6P089|Q6P089_HUMAN	0.25961557	0(18.09)	0(23.34)	1(31.23)	1(22.78)
IGK@ protein OS=Homo sapiens GN=IGK@ PE=1 SV=1	tr|Q6PIL8|Q6PIL8_HUMAN	0.28625292	0(18.09)	0(38.89)	1(65.82)	0(55.41)
F5-20 (Fragment) OS=Homo sapiens GN=F5-20 PE=2 SV=1	tr|A0N7I9|A0N7I9_HUMAN	0.29252774	1(6.03)	1(7.78)	2(3.84)	1(3.078)
Group of Epididymis luminal protein 114 OS=Homo sapiens GN=HEL114 PE=2 SV=1+2	tr|V9HWK2|V9HWK2_HUMAN (+2)	0.3087208	2(12.06)	1(7.78)	6(2.88)	0(0)
Tropomyosin alpha-4 chain OS=Homo sapiens GN=TPM4 PE=1 SV=3	TPM4_HUMAN	0.3087208	2(12.06)	1(7.78)	5(2.88)	2(1.23)
Apolipoprotein L1 (Fragment) OS=Homo sapiens GN=APOL1 PE=4 SV=1	tr|U5LIJ1|U5LIJ1_HUMAN	0.31792966	2(24.12)	2(15.56)	7(6.25)	3(4.31)
Immunoglobulin heavy variable 3-74 OS=Homo sapiens GN=IGHV3-74 PE=3 SV=1	sp|A0A0B4J1X5|HV374_HUMAN	0.32494876	0(6.03)	0(7.78)	1(9.61)	2(9.23)
Group of IgGFc-binding protein OS=Homo sapiens GN=FCGBP PE=1 SV=1+1	A0A087WXI2_HUMAN (+1)	0.3299586	3(18.09)	0(0)	39(36.51)	36(43.10)
Gelsolin OS=Homo sapiens GN=GSN PE=1 SV=1	GELS_HUMAN	0.33790725	1(6.03)	1(7.78)	7(4.32)	2(1.85)
Group of Integrin beta (Fragment) OS=Homo sapiens PE=3 SV=1+3	H3BM21_HUMAN (+3)	0.35286456	1(12.06)	3(23.34)	4(1.92)	1(0.62)
Lambda-chain (AA -20 to 215) OS=Homo sapiens PE=1 SV=1	tr|A2NUT2|A2NUT2_HUMAN	0.35387355	0(36.18)	0(62.23)	2(85.52)	2(96.66)
Integrin alpha-IIb OS=Homo sapiens GN=ITGA2B PE=1 SV=3	ITA2B_HUMAN	0.37255552	2(12.06)	1(7.78)	9(4.32)	4(2.46)
Uncharacterized protein OS=Homo sapiens PE=2 SV=1	tr|Q8NEJ1|Q8NEJ1_HUMAN	0.377889	0(36.18)	0(62.23)	2(82.64)	1(92.97)
Group of Pregnancy zone protein OS=Homo sapiens GN=PZP PE=1 SV=4+1	PZP_HUMAN (+1)	0.38502312	2(12.06)	0(0)	13(21.14)	8(24.63)
Anti-HER3 scFv (Fragment) OS=Homo sapiens PE=2 SV=1	tr|A2J422|A2J422_HUMAN	0.39780143	0(6.03)	0(7.78)	1(4.80)	0(4.93)
IGL@ protein OS=Homo sapiens GN=IGL@ PE=1 SV=1	tr|Q5FWF9|Q5FWF9_HUMAN	0.40019	0(36.18)	0(62.23)	1(80.24)	1(90.50)
IgG L chain OS=Homo sapiens PE=1 SV=1	tr|S6BGD6|S6BGD6_HUMAN	0.4049259	0(36.18)	0(62.23)	1(79.76)	0(89.89)
Uncharacterized protein OS=Homo sapiens PE=1 SV=1	B4E1Z4_HUMAN	0.4100639	0(18.09)	0(46.67)	12(65.34)	8(56.64)
IGL@ protein OS=Homo sapiens GN=IGL@ PE=2 SV=1	tr|Q6IN99|Q6IN99_HUMAN	0.4103792	0(36.18)	0(62.23)	1(78.31)	1(88.66)
Truncated beta globin OS=Homo sapiens PE=3 SV=1	tr|B3VL12|B3VL12_HUMAN	0.41267264	0(12.06)	0(23.34)	1(4.80)	1(8.62)
IGL@ protein OS=Homo sapiens GN=IGL@ PE=2 SV=1	tr|Q6GMW4|Q6GMW4_HUMAN	0.41972768	0(24.12)	0(38.89)	0(48.53)	1(44.94)
SWISS-PROT:P02768-1 Tax_Id=9606 Gene_Symbol=ALB Isoform 1 of Serum albumin precursor	P02768-1	0.42335185	3(78.39)	5(124.46)	30(152.30)	30(139.76)
Putative uncharacterized protein DKFZp686K18196 (Fragment) OS=Homo sapiens GN=DKFZp686K18196 PE=2 SV=1	tr|Q6N092|Q6N092_HUMAN	0.44704914	0(0)	1(23.34)	1(35.55)	1(29.55)
Apolipoprotein C-III OS=Homo sapiens GN=APOC3 PE=1 SV=1	APOC3_HUMAN	0.4477036	1(18.09)	1(7.78)	2(2.40)	1(2.46)
Rheumatoid factor RF-IP14 (Fragment) OS=Homo sapiens PE=2 SV=1	tr|A2J1N0|A2J1N0_HUMAN	0.45524907	0(6.03)	0(7.78)	1(8.65)	0(8.00)
cDNA FLJ41981 fis. clone SMINT2011888. highly similar to Protein Tro alpha1 H.myeloma OS=Homo sapiens PE=2 SV=1	tr|Q6ZVX0|Q6ZVX0_HUMAN	0.45524907	0(24.12)	0(31.11)	1(34.59)	1(27.09)
Fibrinogen alpha chain OS=Homo sapiens GN=FGA PE=1 SV=2	FIBA_HUMAN	0.47599223	15(223.11)	12(264.48)	42(205.16)	48(286.28)
Rheumatoid factor RF-ET6 (Fragment) OS=Homo sapiens PE=2 SV=1	tr|A2J1N5|A2J1N5_HUMAN	0.47872153	0(6.03)	0(7.78)	2(5.29)	0(4.93)
Apolipoprotein A-1 A175P variant (Fragment) OS=Homo sapiens PE=4 SV=1	tr|Q8TDB0|Q8TDB0_HUMAN	0.48055565	0(0)	0(7.78)	1(11.05)	0(14.16)
Group of Serum amyloid A protein OS=Homo sapiens PE=2 SV=1+1	tr|B2R5G8|B2R5G8_HUMAN (+1)	0.49431434	2(18.09)	1(7.78)	4(3.84)	4(6.16)
CD5 antigen-like OS=Homo sapiens GN=CD5L PE=1 SV=1	CD5L_HUMAN	0.5407139	1(6.03)	3(23.34)	14(27.87)	10(26.47)
Group of Ig mu chain C region OS=Homo sapiens GN=IGHM PE=1 SV=1+1	A0A087WYJ9_HUMAN (+1)	0.5515356	1(223.11)	1(350.04)	2(193.14)	2(177.93)
Hemoglobin beta subunit variant (Fragment) OS=Homo sapiens GN=HBB PE=2 SV=1	tr|Q9UK54|Q9UK54_HUMAN	0.55184966	0(0)	1(7.78)	1(9.61)	1(11.08)
Group of Apolipoprotein A-II (Fragment) OS=Homo sapiens GN=APOA2 PE=1 SV=1+3	V9GYG9_HUMAN (+3)	0.597903	1(12.06)	1(7.78)	4(7.21)	4(6.77)
Putative uncharacterized protein DKFZp781M0386 OS=Homo sapiens GN=DKFZp781M0386 PE=2 SV=1	tr|Q5CZ94|Q5CZ94_HUMAN	0.59881264	0(24.12)	0(38.89)	1(40.84)	0(35.71)
Putative uncharacterized protein DKFZp686C02220 (Fragment) OS=Homo sapiens GN=DKFZp686C02220 PE=2 SV=1	tr|Q6N091|Q6N091_HUMAN	0.63477117	0(18.09)	0(23.34)	2(17.78)	1(16.00)
Haptoglobin OS=Homo sapiens GN=HP PE=1 SV=4	H0Y300_HUMAN	0.63517284	0(36.18)	3(132.24)	9(137.89)	9(150.84)
Immunoglobulin mu heavy chain OS=Homo sapiens PE=1 SV=1	sp|P0DOX6|IGM_HUMAN	0.6488087	0(144.72)	0(264.48)	0(140.77)	1(137.91)
Full-length cDNA clone CS0DD006YL02 of Neuroblastoma of Homo sapiens (human) OS=Homo sapiens PE=2 SV=1	tr|Q86TT1|Q86TT1_HUMAN	0.66562855	0(180.90)	0(311.15)	2(180.65)	1(169.31)
cDNA FLJ52243. highly similar to Heat-shock protein beta-1 OS=Homo sapiens PE=2 SV=1	tr|B4DL87|B4DL87_HUMAN	0.6666667	2(12.06)	0(0)	0(0)	0(0)
Group of Plakophilin 1 (Ectodermal dysplasia/skin fragility syndrome). isoform CRA_a OS=Homo sapiens GN=PKP1 PE=4 SV=1+1	tr|A0A024R952|A0A024R952_HUMAN (+1)	0.6666667	3(24.12)	0(0)	0(0)	0(0)
Group of Junction plakoglobin OS=Homo sapiens GN=JUP PE=1 SV=3+1	PLAK_HUMAN (+1)	0.68150413	2(18.09)	0(0)	1(0.48)	2(1.23)
Desmoplakin OS=Homo sapiens GN=DSP PE=1 SV=3	DESP_HUMAN	0.68338615	8(48.24)	0(0)	3(1.44)	2(1.23)
Soluble scavenger receptor cysteine-rich domain-containing protein SSC5D OS=Homo sapiens GN=SSC5D PE=1 SV=3	SRCRL_HUMAN	0.6913734	1(6.03)	0(0)	9(5.77)	8(6.16)
Lactoferrin OS=Homo sapiens PE=2 SV=1	tr|Q2TUW9|Q2TUW9_HUMAN	0.7017695	0(0)	1(7.78)	1(0.48)	2(1.85)
Immunoglobulin kappa light chain OS=Homo sapiens PE=1 SV=1	sp|P0DOX7|IGK_HUMAN	0.7055189	0(18.09)	0(38.89)	3(37.48)	3(28.32)
Hornerin OS=Homo sapiens GN=HRNR PE=1 SV=2	HORN_HUMAN	0.7364676	2(12.06)	0(0)	3(1.44)	4(2.46)
Desmoglein-1 OS=Homo sapiens GN=DSG1 PE=1 SV=2	DSG1_HUMAN	0.7614258	2(12.06)	0(0)	3(1.92)	4(3.08)
Desmocollin 1. isoform CRA_b OS=Homo sapiens GN=DSC1 PE=4 SV=1	tr|Q9HB00|Q9HB00_HUMAN	0.7614258	1(6.03)	0(0)	2(0.96)	2(1.23)
Group of Catalase OS=Homo sapiens GN=CAT PE=1 SV=3+1	CATA_HUMAN (+1)	0.7614258	1(6.03)	0(0)	2(0.96)	2(1.23)
Group of 14-3-3 protein gamma OS=Homo sapiens GN=YWHAG PE=1 SV=2+1	1433G_HUMAN (+1)	0.7614258	1(6.03)	0(0)	1(0.96)	1(0.62)
Beta-globin OS=Homo sapiens GN=HBB PE=3 SV=1	tr|C8C504|C8C504_HUMAN	0.76575434	0(12.06)	0(23.34)	0(13.93)	1(18.47)
Testicular tissue protein Li 70 OS=Homo sapiens PE=2 SV=1	tr|A0A140VJJ6|A0A140VJJ6_HUMAN	0.7736892	1(120.60)	1(155.57)	3(126.84)	3(170.54)
Group of Apolipoprotein C-IV OS=Homo sapiens GN=APOC4 PE=1 SV=1+1	APOC4_HUMAN (+1)	0.77810544	0(0)	1(7.78)	1(1.44)	1(0.62)
Group of Immunoglobulin kappa variable 2-29 OS=Homo sapiens GN=IGKV2-29 PE=3 SV=2+1	sp|A2NJV5|KV229_HUMAN (+1)	0.77810544	0(0)	0(7.78)	1(1.44)	0(1.23)
Group of Filamin-A OS=Homo sapiens GN=FLNA PE=1 SV=1+1	Q5HY54_HUMAN (+1)	0.82736206	4(24.12)	2(15.56)	30(17.78)	3(1.85)
Apolipoprotein E (Fragment) OS=Homo sapiens GN=APOE PE=4 SV=1	tr|Q8TCZ8|Q8TCZ8_HUMAN	0.84085125	0(12.06)	0(0)	2(3.36)	2(3.69)
Serum albumin (Fragment) OS=Homo sapiens GN=ALB PE=1 SV=1	H7C013_HUMAN	0.8529773	0(42.21)	0(70.01)	1(50.45)	0(43.10)
sp|HBB_HUMAN|	sp|HBB_HUMAN|	0.8555339	0(12.06)	1(31.11)	1(17.78)	1(21.55)
Hemoglobin subunit delta (Fragment) OS=Homo sapiens GN=HBD PE=1 SV=1	E9PEW8_HUMAN	0.86168706	0(0)	1(7.78)	1(2.40)	1(3.69)
Lipoprotein. Lp(A) OS=Homo sapiens GN=LPA PE=3 SV=1	tr|Q1HP67|Q1HP67_HUMAN	0.86502707	1(6.03)	2(38.89)	14(16.34)	17(24.01)
Complement C1q subcomponent subunit A OS=Homo sapiens GN=C1QA PE=1 SV=2	C1QA_HUMAN	0.86994517	0(0)	1(7.78)	5(5.29)	2(5.54)
GCT-A9 light chain variable region (Fragment) OS=Homo sapiens PE=2 SV=1	tr|A0A125QYY5|A0A125QYY5_HUMAN	0.86994517	0(0)	1(7.78)	2(5.29)	2(7.39)
APOA4 protein (Fragment) OS=Homo sapiens GN=APOA4 PE=2 SV=1	tr|Q13784|Q13784_HUMAN	0.87447494	1(6.03)	1(7.78)	0(7.21)	0(7.39)
Protein APOC4-APOC2 OS=Homo sapiens GN=APOC4-APOC2 PE=1 SV=1	K7ER74_HUMAN	0.8969333	2(12.06)	0(0)	3(4.32)	3(5.54)
Epididymis secretory sperm binding protein Li 89n OS=Homo sapiens GN=HEL-S-89n PE=2 SV=1	tr|V9HWB4|V9HWB4_HUMAN	0.9256494	0(6.03)	0(0)	4(2.40)	2(1.85)
Group of Apolipoprotein C-I (Fragment) OS=Homo sapiens GN=APOC1 PE=1 SV=1+1	K7ERI9_HUMAN (+1)	0.9256494	1(6.03)	0(0)	3(2.40)	3(2.46)
von Willebrand factor OS=Homo sapiens GN=VWF PE=1 SV=4	VWF_HUMAN	0.9262151	1(277.38)	1(155.57)	5(204.19)	5(174.85)
cDNA FLJ53952. highly similar to Fibrinogen beta chain OS=Homo sapiens PE=2 SV=1	tr|B4E1D3|B4E1D3_HUMAN	0.93794954	0(150.75)	0(210.03)	1(175.37)	0(189.01)
Haptoglobin (Fragment) OS=Homo sapiens GN=HP PE=4 SV=1	tr|A0A0U4EXB4|A0A0U4EXB4_HUMAN	0.93948036	1(18.09)	2(62.23)	4(36.51)	4(36.94)
Group of IGHV3-72 protein (Fragment) OS=Homo sapiens GN=IGHV3-72 PE=4 SV=1+1	tr|A0A0F7TAG7|A0A0F7TAG7_HUMAN (+1)	0.95760846	1(6.03)	0(0)	2(3.36)	2(3.08)
von Willebrand factor OS=Homo sapiens GN=VWF PE=4 SV=1	tr|L8E853|L8E853_HUMAN	0.9694858	0(259.29)	0(147.80)	2(198.91)	2(169.31)
Fibrinogen gamma chain. isoform CRA_a OS=Homo sapiens GN=FGG PE=4 SV=1	tr|D3DP16|D3DP16_HUMAN	0.98054105	0(90.45)	0(116.68)	1(104.26)	1(147.76)
Group of Immunoglobulin heavy variable 1-3 OS=Homo sapiens GN=IGHV1-3 PE=3 SV=1+1	sp|A0A0C4DH29|HV103_HUMAN (+1)	0.98388535	1(6.03)	0(0)	3(2.88)	1(2.46)
Cryocrystalglobulin CC1 heavy chain variable region (Fragment) OS=Homo sapiens PE=2 SV=1	tr|B1N7B6|B1N7B6_HUMAN	0.98388535	1(6.03)	0(0)	2(2.88)	2(4.31)
Haptoglobin-related protein OS=Homo sapiens GN=HPR PE=2 SV=2	HPTR_HUMAN	0.98636234	0(36.18)	0(93.34)	5(65.82)	2(73.88)
Myosin-9 OS=Homo sapiens GN=MYH9 PE=1 SV=4	MYH9_HUMAN	0.98683375	2(12.06)	0(0)	12(6.25)	1(0.62)
Immunoglobulin J chain OS=Homo sapiens GN=JCHAIN PE=1 SV=4	IGJ_HUMAN	0.9907701	1(6.03)	1(31.11)	5(18.26)	6(16.01)
Cold agglutinin FS-1 L-chain (Fragment) OS=Homo sapiens PE=2 SV=1	tr|A2NB45|A2NB45_HUMAN	0.99568194	0(0)	0(7.78)	2(3.84)	1(2.46)
Epididymis secretory sperm binding protein Li 78p OS=Homo sapiens GN=HEL-S-78p PE=2 SV=1	tr|V9HVY1|V9HVY1_HUMAN	0.9973346	0(150.75)	0(210.03)	2(180.17)	3(195.78)
Group of Protein Shroom3 OS=Homo sapiens GN=SHROOM3 PE=1 SV=2+1	SHRM3_HUMAN (+1)	0.2046276	1(53.44)	1(77.04)	1(3.84)	1(4.94)
Annexin A1 OS=Homo sapiens GN=ANXA1 PE=1 SV=2	ANXA1_HUMAN	0.6666667	1(5.94)	0(0)	0(0)	0(0)
C-type lectin domain family 7 member A OS=Homo sapiens GN=CLEC7A PE=1 SV=1	CLC7A_HUMAN	0.6666667	1(5.94)	0(0)	0(0)	0(0)
E3 ubiquitin-protein ligase HERC2 OS=Homo sapiens GN=HERC2 PE=1 SV=2	HERC2_HUMAN	0.6666667	1(5.94)	0(0)	0(0)	0(0)
Group of Fatty acid-binding protein. epidermal OS=Homo sapiens GN=FABP5 PE=1 SV=1+1	I6L8B7_HUMAN (+1)	0.6666667	1(11.87)	0(0)	0(0)	0(0)
Galectin-7 OS=Homo sapiens GN=LGALS7 PE=1 SV=2	LEG7_HUMAN	0.6666667	1(5.94)	0(0)	0(0)	0(0)
Group of C-X-C motif chemokine (Fragment) OS=Homo sapiens PE=3 SV=1+1	tr|D3JV42|D3JV42_HUMAN (+1)	0.7130525	1(5.94)	0(0)	1(0.48)	1(0.62)
Group of Complement component 9. isoform CRA_a OS=Homo sapiens GN=C9 PE=4 SV=1+1	tr|A0A024R035|A0A024R035_HUMAN (+1)	ND	0(0)	0(0)	9(5.77)	6(4.93)
Group of Beta-2-glycoprotein 1 OS=Homo sapiens GN=APOH PE=1 SV=3+2	APOH_HUMAN (+2)	ND	0(0)	0(0)	8(8.65)	6(6.77)
Group of Thrombospondin-4 OS=Homo sapiens GN=THBS4 PE=1 SV=1+1	E7ES19_HUMAN (+1)	ND	0(0)	0(0)	8(6.73)	3(3.08)
Group of Cartilage oligomeric matrix protein variant (Fragment) OS=Homo sapiens PE=2 SV=1+1	tr|Q53FR6|Q53FR6_HUMAN (+1)	ND	0(0)	0(0)	8(6.25)	2(1.85)
Group of Serpin peptidase inhibitor. clade A (Alpha-1 antiproteinase. antitrypsin). member 3. isoform CRA_c OS=Homo sapiens GN=SERPINA3 PE=3 SV=1+1	tr|A0A024R6P0|A0A024R6P0_HUMAN (+1)	ND	0(0)	0(0)	8(6.25)	5(5.54)
Group of Kininogen 1. isoform CRA_a OS=Homo sapiens GN=KNG1 PE=4 SV=1+1	tr|D3DNU8|D3DNU8_HUMAN (+1)	ND	0(0)	0(0)	8(4.32)	8(6.77)
Collagen alpha-3(VI) chain OS=Homo sapiens GN=COL6A3 PE=1 SV=5	CO6A3_HUMAN	ND	0(0)	0(0)	8(3.84)	1(0.62)
Plasma protease C1 inhibitor OS=Homo sapiens GN=SERPING1 PE=1 SV=1	E9PGN7_HUMAN	ND	0(0)	0(0)	8(12.49)	8(12.93)
Fibulin-1 OS=Homo sapiens GN=FBLN1 PE=1 SV=4	FBLN1_HUMAN	ND	0(0)	0(0)	7(6.73)	6(6.16)
Prothrombin OS=Homo sapiens GN=F2 PE=1 SV=2	THRB_HUMAN	ND	0(0)	0(0)	7(6.25)	8(8.62)
Group of Inter-alpha-trypsin inhibitor heavy chain H1 OS=Homo sapiens GN=ITIH1 PE=1 SV=3+1	ITIH1_HUMAN (+1)	ND	0(0)	0(0)	7(5.77)	6(5.54)
C4b-binding protein beta chain OS=Homo sapiens GN=C4BPB PE=1 SV=1	C4BPB_HUMAN	ND	0(0)	0(0)	7(18.26)	6(19.09)
Ficolin-3 OS=Homo sapiens GN=FCN3 PE=1 SV=2	FCN3_HUMAN	ND	0(0)	0(0)	6(8.17)	4(5.54)
Hemopexin OS=Homo sapiens GN=HPX PE=1 SV=2	HEMO_HUMAN	ND	0(0)	0(0)	6(4.80)	4(5.54)
Group of 14-3-3 protein zeta/delta (Fragment) OS=Homo sapiens GN=YWHAZ PE=1 SV=1+1	E7EX29_HUMAN (+1)	ND	0(0)	0(0)	6(3.84)	1(0.62)
Group of Epididymis secretory protein Li 51 OS=Homo sapiens GN=HEL-S-51 PE=2 SV=1+1	tr|V9HWI6|V9HWI6_HUMAN (+1)	ND	0(0)	0(0)	6(3.84)	7(6.16)
Chondroitin sulfate proteoglycan 2 (Versican). isoform CRA_c OS=Homo sapiens GN=CSPG2 PE=4 SV=1	tr|A0A024RAL1|A0A024RAL1_HUMAN	ND	0(0)	0(0)	6(3.36)	2(1.85)
Complement C1q subcomponent subunit B (Fragment) OS=Homo sapiens GN=C1QB PE=1 SV=4	A0A0A0MSV6_HUMAN	ND	0(0)	0(0)	6(25.94)	5(28.32)
Complement C1q subcomponent subunit C OS=Homo sapiens GN=C1QC PE=1 SV=3	C1QC_HUMAN	ND	0(0)	0(0)	6(23.06)	7(25.86)
Serpin peptidase inhibitor. clade C (Antithrombin). member 1. isoform CRA_a OS=Homo sapiens GN=SERPINC1 PE=3 SV=1	tr|A0A024R944|A0A024R944_HUMAN	ND	0(0)	0(0)	6(2.88)	5(3.08)
Ig gamma-2 chain C region OS=Homo sapiens GN=IGHG2 PE=1 SV=2	IGHG2_HUMAN	ND	0(0)	0(0)	5(93.69)	3(49.25)
Group of Inter-alpha-trypsin inhibitor heavy chain H3 OS=Homo sapiens GN=ITIH3 PE=1 SV=1+1	A0A087WW43_HUMAN (+1)	ND	0(0)	0(0)	5(4.80)	2(1.23)
Vitronectin OS=Homo sapiens GN=VTN PE=4 SV=1	tr|D9ZGG2|D9ZGG2_HUMAN	ND	0(0)	0(0)	5(4.80)	4(3.08)
Serum amyloid P-component OS=Homo sapiens GN=APCS PE=1 SV=2	SAMP_HUMAN	ND	0(0)	0(0)	5(3.84)	5(3.69)
Multimerin-1 OS=Homo sapiens GN=MMRN1 PE=1 SV=3	MMRN1_HUMAN	ND	0(0)	0(0)	5(3.36)	8(8.62)
Coagulation factor XIII B chain OS=Homo sapiens GN=F13B PE=1 SV=3	F13B_HUMAN	ND	0(0)	0(0)	5(2.88)	5(4.93)
Complement factor properdin isoform 1 (Fragment) OS=Homo sapiens GN=CFP PE=2 SV=1	tr|A0A0S2Z4I5|A0A0S2Z4I5_HUMAN	ND	0(0)	0(0)	5(2.88)	6(6.77)
Group of Laminin subunit gamma-1 OS=Homo sapiens GN=LAMC1 PE=1 SV=3+1	LAMC1_HUMAN (+1)	ND	0(0)	0(0)	5(2.88)	2(1.23)
V5-6 protein (Fragment) OS=Homo sapiens GN=V5-6 PE=4 SV=1	tr|Q5NV92|Q5NV92_HUMAN	ND	0(0)	0(0)	5(2.40)	3(2.46)
MS-D4 heavy chain variable region (Fragment) OS=Homo sapiens PE=2 SV=1	tr|A0A0X9UWK7|A0A0X9UWK7_HUMAN	ND	0(0)	0(0)	4(4.80)	3(4.31)
sp|HBA_HUMAN|	sp|HBA_HUMAN|	ND	0(0)	0(0)	4(3.36)	3(6.77)
Complement component C8 gamma chain OS=Homo sapiens GN=C8G PE=1 SV=3	CO8G_HUMAN	ND	0(0)	0(0)	4(2.88)	1(0.62)
Group of Angiotensinogen (Serine (Or cysteine) proteinase inhibitor. clade A (Alpha-1 antiproteinase. antitrypsin). member 8) OS=Homo sapiens GN=AGT PE=2 SV=1+5	tr|Q53YY1|Q53YY1_HUMAN (+5)	ND	0(0)	0(0)	4(2.88)	1(0.62)
Group of Complement component C6 OS=Homo sapiens GN=C6 PE=1 SV=3+1	CO6_HUMAN (+1)	ND	0(0)	0(0)	4(2.40)	5(3.08)
Group of Transferrin variant (Fragment) OS=Homo sapiens PE=2 SV=1+1	tr|Q53H26|Q53H26_HUMAN (+1)	ND	0(0)	0(0)	37(43.24)	26(33.25)
Thrombospondin-1 OS=Homo sapiens GN=THBS1 PE=1 SV=2	TSP1_HUMAN	ND	0(0)	0(0)	36(39.40)	31(43.71)
Apolipoprotein A-IV OS=Homo sapiens GN=APOA4 PE=1 SV=3	APOA4_HUMAN	ND	0(0)	0(0)	3(9.13)	4(10.47)
Alpha-1-acid glycoprotein 1 OS=Homo sapiens GN=ORM1 PE=1 SV=1	A1AG1_HUMAN	ND	0(0)	0(0)	3(6.25)	2(5.54)
Group of Proteoglycan 4 OS=Homo sapiens GN=PRG4 PE=1 SV=1+1	tr|A0A0U1RR20|A0A0U1RR20_HUMAN (+1)	ND	0(0)	0(0)	3(5.77)	2(4.31)
Ig gamma-4 chain C region OS=Homo sapiens GN=IGHG4 PE=1 SV=1	IGHG4_HUMAN	ND	0(0)	0(0)	3(42.76)	3(35.71)
Group of HCG2043239 (Fragment) OS=Homo sapiens GN=IGLV3-9 PE=1 SV=1+1	A0A075B6K5_HUMAN (+1)	ND	0(0)	0(0)	3(4.80)	3(6.77)
Immunglobulin heavy chain variable region (Fragment) OS=Homo sapiens PE=4 SV=1	tr|Q0ZCJ6|Q0ZCJ6_HUMAN	ND	0(0)	0(0)	3(4.80)	3(3.69)
Alpha-1-acid glycoprotein 2 OS=Homo sapiens GN=ORM2 PE=1 SV=2	A1AG2_HUMAN	ND	0(0)	0(0)	3(4.32)	2(3.69)
Group of Immunglobulin heavy chain variable region (Fragment) OS=Homo sapiens PE=4 SV=1+1	tr|Q0ZCH6|Q0ZCH6_HUMAN (+1)	ND	0(0)	0(0)	3(3.36)	1(2.46)
Serum paraoxonase/arylesterase 1 OS=Homo sapiens GN=PON1 PE=1 SV=3	PON1_HUMAN	ND	0(0)	0(0)	3(2.88)	3(3.08)
Group of Histone H4 OS=Homo sapiens GN=HIST1H4A PE=1 SV=2+1	H4_HUMAN (+1)	ND	0(0)	0(0)	3(2.40)	1(0.62)
V2-7 protein (Fragment) OS=Homo sapiens GN=V2-7 PE=4 SV=1	tr|A2MYD4|A2MYD4_HUMAN	ND	0(0)	0(0)	3(10.57)	3(8.62)
Alpha-2-antiplasmin OS=Homo sapiens GN=SERPINF2 PE=1 SV=3	A2AP_HUMAN	ND	0(0)	0(0)	3(1.44)	4(3.08)
Carboxypeptidase N catalytic chain OS=Homo sapiens GN=CPN1 PE=1 SV=1	CBPN_HUMAN	ND	0(0)	0(0)	3(1.44)	3(1.85)
Collagen alpha-1(VI) chain OS=Homo sapiens GN=COL6A1 PE=1 SV=3	CO6A1_HUMAN	ND	0(0)	0(0)	3(1.44)	0(0)
Epididymis secretory sperm binding protein Li 163pA OS=Homo sapiens GN=HEL-S-163pA PE=2 SV=1	tr|V9HWD8|V9HWD8_HUMAN	ND	0(0)	0(0)	3(1.44)	2(1.23)
Group of Angiopoietin-related protein 6 OS=Homo sapiens GN=ANGPTL6 PE=1 SV=1+1	ANGL6_HUMAN (+1)	ND	0(0)	0(0)	3(1.44)	0(0)
Myosin light polypeptide 6 OS=Homo sapiens GN=MYL6 PE=1 SV=1	J3KND3_HUMAN	ND	0(0)	0(0)	3(1.44)	1(0.62)
Prolow-density lipoprotein receptor-related protein 1 OS=Homo sapiens GN=LRP1 PE=1 SV=2	LRP1_HUMAN	ND	0(0)	0(0)	3(1.44)	2(1.23)
sp|PPIA_HUMAN|	sp|PPIA_HUMAN|	ND	0(0)	0(0)	3(1.44)	0(0)
Group of TNC variant protein (Fragment) OS=Homo sapiens GN=TNC variant protein PE=2 SV=1+1	tr|Q4LE33|Q4LE33_HUMAN (+1)	ND	0(0)	0(0)	26(16.34)	4(2.46)
Group of Complement C1r subcomponent OS=Homo sapiens GN=C1R PE=1 SV=1+2	B4DPQ0_HUMAN (+2)	ND	0(0)	0(0)	24(44.68)	26(70.19)
Anti-streptococcal/anti-myosin immunoglobulin lambda light chain variable region (Fragment) OS=Homo sapiens PE=2 SV=1	tr|Q96SB0|Q96SB0_HUMAN	ND	0(0)	0(0)	2(6.25)	1(6.16)
V2-19 protein (Fragment) OS=Homo sapiens GN=V2-19 PE=4 SV=1	tr|Q5NV91|Q5NV91_HUMAN	ND	0(0)	0(0)	2(5.29)	1(3.69)
IBM-B2 heavy chain variable region (Fragment) OS=Homo sapiens PE=2 SV=1	tr|A0A125QYY9|A0A125QYY9_HUMAN	ND	0(0)	0(0)	2(4.32)	1(3.69)
V1-22 protein (Fragment) OS=Homo sapiens GN=V1-22 PE=1 SV=1	tr|Q5NV88|Q5NV88_HUMAN	ND	0(0)	0(0)	2(4.32)	2(2.46)
Immunoglobulin heavy variable 5-10-1 OS=Homo sapiens GN=IGHV5-10-1 PE=3 SV=1	sp|A0A0J9YXX1|HV5X1_HUMAN	ND	0(0)	0(0)	2(3.84)	1(1.85)
MS-D1 light chain variable region (Fragment) OS=Homo sapiens PE=2 SV=1	tr|A0A0X9TD47|A0A0X9TD47_HUMAN	ND	0(0)	0(0)	2(3.84)	2(3.69)
cDNA. FLJ93312. highly similar to Homo sapiens adipose most abundant gene transcript 1 (APM1). mRNA OS=Homo sapiens PE=2 SV=1	tr|B2R773|B2R773_HUMAN	ND	0(0)	0(0)	2(3.36)	2(5.54)
GCT-A4 light chain variable region (Fragment) OS=Homo sapiens PE=2 SV=1	tr|A0A0X9T7V9|A0A0X9T7V9_HUMAN	ND	0(0)	0(0)	2(2.88)	2(3.69)
V1-16 protein (Fragment) OS=Homo sapiens GN=V1-16 PE=4 SV=1	tr|Q5NV81|Q5NV81_HUMAN	ND	0(0)	0(0)	2(2.88)	0(3.08)
Cryocrystalglobulin CC2 lambda light chain variable region (Fragment) OS=Homo sapiens PE=2 SV=1	tr|B1N7B9|B1N7B9_HUMAN	ND	0(0)	0(0)	2(2.40)	2(2.46)
Complement C4-A OS=Homo sapiens GN=C4A PE=1 SV=2	CO4A_HUMAN	ND	0(0)	0(0)	2(119.15)	2(130.52)
Myosin-reactive immunoglobulin heavy chain variable region (Fragment) OS=Homo sapiens PE=2 SV=1	tr|Q9UL72|Q9UL72_HUMAN	ND	0(0)	0(0)	2(10.57)	2(11.08)
Group of Transthyretin OS=Homo sapiens GN=TTR PE=1 SV=1+4	A0A087WT59_HUMAN (+4)	ND	0(0)	0(0)	2(1.92)	2(3.69)
Mannan-binding lectin serine protease 2 OS=Homo sapiens GN=MASP2 PE=1 SV=4	MASP2_HUMAN	ND	0(0)	0(0)	2(1.92)	0(0)
Myosin regulatory light chain 12B OS=Homo sapiens GN=MYL12B PE=1 SV=2	ML12B_HUMAN	ND	0(0)	0(0)	2(1.92)	0(0)
Rheumatoid factor RF-ET9 (Fragment) OS=Homo sapiens PE=2 SV=1	tr|A2J1N6|A2J1N6_HUMAN	ND	0(0)	0(0)	2(1.92)	1(1.85)
Carboxypeptidase N subunit 2 OS=Homo sapiens GN=CPN2 PE=1 SV=3	CPN2_HUMAN	ND	0(0)	0(0)	2(1.44)	3(1.85)
Collagen alpha-2(VI) chain OS=Homo sapiens GN=COL6A2 PE=1 SV=4	CO6A2_HUMAN	ND	0(0)	0(0)	2(1.44)	0(0)
Collectin sub-family member 10 (C-type lectin). isoform CRA_a OS=Homo sapiens GN=COLEC10 PE=4 SV=1	tr|A0A024R9J3|A0A024R9J3_HUMAN	ND	0(0)	0(0)	2(1.44)	0(0)
Complement C1r subcomponent-like protein OS=Homo sapiens GN=C1RL PE=1 SV=2	C1RL_HUMAN	ND	0(0)	0(0)	2(1.44)	2(2.46)
Group of Coagulation factor XIII A chain OS=Homo sapiens GN=F13A1 PE=1 SV=4+2	F13A_HUMAN (+2)	ND	0(0)	0(0)	2(1.44)	0(0)
Group of Immunoglobulin lambda variable 7-43 OS=Homo sapiens GN=IGLV7-43 PE=3 SV=2+2	sp|P04211|LV743_HUMAN (+2)	ND	0(0)	0(0)	2(1.44)	1(1.23)
Group of Olfactomedin-4 OS=Homo sapiens GN=OLFM4 PE=1 SV=1+1	OLFM4_HUMAN (+1)	ND	0(0)	0(0)	2(1.44)	1(0.62)
Group of Proteoglycan 1. secretory granule. isoform CRA_a OS=Homo sapiens GN=PRG1 PE=4 SV=1+1	tr|A0A024QZL1|A0A024QZL1_HUMAN (+1)	ND	0(0)	0(0)	2(1.44)	1(0.62)
Putative uncharacterized protein DKFZp686M0562 (Fragment) OS=Homo sapiens GN=DKFZp686M0562 PE=2 SV=1	tr|Q6MZL2|Q6MZL2_HUMAN	ND	0(0)	0(0)	2(1.44)	2(1.85)
Tyrosine 3-monooxygenase/tryptophan 5-monooxygenase activation protein. eta polypeptide. isoform CRA_b OS=Homo sapiens GN=YWHAH PE=3 SV=1	tr|A0A024R1K7|A0A024R1K7_HUMAN	ND	0(0)	0(0)	2(1.44)	0(0)
cDNA FLJ58441. highly similar to Attractin OS=Homo sapiens PE=2 SV=1	tr|B4DZ36|B4DZ36_HUMAN	ND	0(0)	0(0)	2(0.96)	1(0.62)
Fibrinogen-like protein 1 OS=Homo sapiens GN=FGL1 PE=1 SV=3	FGL1_HUMAN	ND	0(0)	0(0)	2(0.96)	0(0)
Group of Amyloid beta A4 protein OS=Homo sapiens GN=APP PE=1 SV=1+2	E9PG40_HUMAN (+2)	ND	0(0)	0(0)	2(0.96)	2(1.85)
Group of Glyceraldehyde-3-phosphate dehydrogenase OS=Homo sapiens GN=GAPDH PE=1 SV=3+1	G3P_HUMAN (+1)	ND	0(0)	0(0)	2(0.96)	1(0.62)
Group of Laminin subunit alpha-2 OS=Homo sapiens GN=LAMA2 PE=1 SV=1+1	A0A087WX80_HUMAN (+1)	ND	0(0)	0(0)	2(0.96)	0(0)
Group of L-lactate dehydrogenase A chain OS=Homo sapiens GN=LDHA PE=1 SV=2+1	LDHA_HUMAN (+1)	ND	0(0)	0(0)	2(0.96)	0(0)
Group of MHC class I antigen (Fragment) OS=Homo sapiens GN=HLA-A PE=3 SV=1+3	tr|D2KZ27|D2KZ27_HUMAN (+3)	ND	0(0)	0(0)	2(0.96)	0(0)
Group of Serum amyloid A protein OS=Homo sapiens GN=SAA1 PE=1 SV=1+2	E9PQD6_HUMAN (+2)	ND	0(0)	0(0)	2(0.96)	0(0)
Group of Transforming growth factor beta-induced 68kDa isoform 2 (Fragment) OS=Homo sapiens GN=TGFBI PE=2 SV=1+1	tr|A0A0S2Z4K6|A0A0S2Z4K6_HUMAN (+1)	ND	0(0)	0(0)	2(0.96)	0(0)
Heavy chain of factor I (Fragment) OS=Homo sapiens PE=2 SV=1	tr|Q6LAM1|Q6LAM1_HUMAN	ND	0(0)	0(0)	2(0.96)	3(3.69)
Heparan sulfate proteoglycan 2 (Perlecan). isoform CRA_b OS=Homo sapiens GN=HSPG2 PE=4 SV=1	tr|A0A024RAB6|A0A024RAB6_HUMAN	ND	0(0)	0(0)	2(0.96)	0(0)
Heparin cofactor 2 OS=Homo sapiens GN=SERPIND1 PE=1 SV=3	HEP2_HUMAN	ND	0(0)	0(0)	2(0.96)	2(1.23)
Hepatocyte growth factor activator OS=Homo sapiens GN=HGFAC PE=1 SV=1	D6RAR4_HUMAN	ND	0(0)	0(0)	2(0.96)	1(0.62)
IBM-A3 heavy chain variable region (Fragment) OS=Homo sapiens PE=2 SV=1	tr|A0A0X9UWM4|A0A0X9UWM4_HUMAN	ND	0(0)	0(0)	2(0.96)	1(0.62)
Immunoglobulin delta heavy chain OS=Homo sapiens PE=1 SV=1	sp|P0DOX3|IGD_HUMAN	ND	0(0)	0(0)	2(0.96)	2(1.23)
MS-D1 heavy chain variable region (Fragment) OS=Homo sapiens PE=2 SV=1	tr|A0A109PS45|A0A109PS45_HUMAN	ND	0(0)	0(0)	2(0.96)	1(0.62)
Neurogenic locus notch homolog protein 3 OS=Homo sapiens GN=NOTCH3 PE=1 SV=2	NOTC3_HUMAN	ND	0(0)	0(0)	2(0.96)	0(0)
Nidogen-1 OS=Homo sapiens GN=NID1 PE=1 SV=3	NID1_HUMAN	ND	0(0)	0(0)	2(0.96)	1(0.62)
Protein disulfide-isomerase A3 (Fragment) OS=Homo sapiens GN=PDIA3 PE=1 SV=1	H7BZJ3_HUMAN	ND	0(0)	0(0)	2(0.96)	1(0.62)
Protein IGHV3-38 (Fragment) OS=Homo sapiens GN=IGHV3-38 PE=1 SV=1	A0A0C4DH36_HUMAN	ND	0(0)	0(0)	2(0.96)	1(0.62)
Ceruloplasmin OS=Homo sapiens GN=CP PE=1 SV=1	E9PFZ2_HUMAN	ND	0(0)	0(0)	18(13.93)	12(14.78)
Group of Complement C5 OS=Homo sapiens GN=C5 PE=1 SV=4+1	CO5_HUMAN (+1)	ND	0(0)	0(0)	15(9.13)	11(9.23)
cDNA FLJ51742. highly similar to Inter-alpha-trypsin inhibitor heavy chain H4 OS=Homo sapiens PE=2 SV=1	tr|B7Z544|B7Z544_HUMAN	ND	0(0)	0(0)	13(9.61)	9(9.85)
Plasminogen OS=Homo sapiens GN=PLG PE=1 SV=2	PLMN_HUMAN	ND	0(0)	0(0)	13(8.65)	11(9.23)
Group of Inter-alpha (Globulin) inhibitor H2 OS=Homo sapiens GN=ITIH2 PE=2 SV=1+1	tr|A2RTY6|A2RTY6_HUMAN (+1)	ND	0(0)	0(0)	13(12.97)	13(16.62)
Group of Coagulation factor V OS=Homo sapiens GN=F5 PE=1 SV=1+1	A0A0A0MRJ7_HUMAN (+1)	ND	0(0)	0(0)	12(6.73)	10(6.77)
Epididymis secretory sperm binding protein Li 44a OS=Homo sapiens GN=SERPINA1 PE=2 SV=1	tr|E9KL23|E9KL23_HUMAN	ND	0(0)	0(0)	12(12.01)	12(14.16)
Complement component C7 OS=Homo sapiens GN=C7 PE=1 SV=2	CO7_HUMAN	ND	0(0)	0(0)	11(9.13)	11(9.23)
Group of Sushi. von Willebrand factor type A. EGF and pentraxin domain-containing protein 1 OS=Homo sapiens GN=SVEP1 PE=1 SV=1+1	A0A0A0MSD0_HUMAN (+1)	ND	0(0)	0(0)	11(5.77)	8(4.93)
Polymeric immunoglobulin receptor OS=Homo sapiens GN=PIGR PE=1 SV=4	PIGR_HUMAN	ND	0(0)	0(0)	11(10.57)	12(12.93)
Coagulation factor VIII OS=Homo sapiens GN=F8 PE=1 SV=1	FA8_HUMAN	ND	0(0)	0(0)	10(6.73)	7(4.93)
Group of Complement component 8. beta polypeptide. isoform CRA_b OS=Homo sapiens GN=C8B PE=2 SV=1+4	tr|B7Z550|B7Z550_HUMAN (+4)	ND	0(0)	0(0)	10(6.25)	8(4.93)
Protein AMBP OS=Homo sapiens GN=AMBP PE=1 SV=1	AMBP_HUMAN	ND	0(0)	0(0)	10(11.05)	10(11.70)
Complement component C8 alpha chain OS=Homo sapiens GN=C8A PE=1 SV=2	CO8A_HUMAN	ND	0(0)	0(0)	10(10.09)	9(11.08)
10E8 heavy chain variable region (Fragment) OS=Homo sapiens PE=2 SV=1	tr|A0A193CHR0|A0A193CHR0_HUMAN	ND	0(0)	0(0)	1(8.65)	1(6.77)
IgG H chain OS=Homo sapiens PE=2 SV=1	tr|S6BGD4|S6BGD4_HUMAN	ND	0(0)	0(0)	1(8.65)	1(9.85)
IgG H chain OS=Homo sapiens PE=1 SV=1	tr|S6C4S0|S6C4S0_HUMAN	ND	0(0)	0(0)	1(8.17)	0(8.00)
VH-3 family (VH26)D/J protein (Fragment) OS=Homo sapiens GN=VH-3 family (VH26)D/J PE=4 SV=1	tr|A2NWW1|A2NWW1_HUMAN	ND	0(0)	0(0)	1(6.25)	1(4.31)
VH3 protein (Fragment) OS=Homo sapiens GN=VH3 PE=2 SV=1	tr|Q9Y509|Q9Y509_HUMAN	ND	0(0)	0(0)	1(5.77)	1(4.93)
Immunoglobulin lambda constant 7 OS=Homo sapiens GN=IGLC7 PE=1 SV=3	sp|A0M8Q6|IGLC7_HUMAN	ND	0(0)	0(0)	1(46.60)	3(49.25)
Complement factor H-related protein 1 OS=Homo sapiens GN=CFHR1 PE=1 SV=2	FHR1_HUMAN	ND	0(0)	0(0)	1(4.80)	3(9.23)
cDNA FLJ53364. highly similar to Proteoglycan-4 (Fragment) OS=Homo sapiens PE=2 SV=1	tr|B7Z4R8|B7Z4R8_HUMAN	ND	0(0)	0(0)	1(4.32)	0(3.08)
Platelet factor 4 OS=Homo sapiens GN=PF4 PE=1 SV=2	PLF4_HUMAN	ND	0(0)	0(0)	1(4.32)	1(6.77)
Ig kappa chain V-IV region (Fragment) OS=Homo sapiens GN=IGKV4-1 PE=4 SV=1	KV401_HUMAN	ND	0(0)	0(0)	1(3.84)	1(1.85)
Immunglobulin heavy chain variable region (Fragment) OS=Homo sapiens PE=4 SV=1	tr|Q0ZCJ1|Q0ZCJ1_HUMAN	ND	0(0)	0(0)	1(3.84)	0(4.31)
Myosin-reactive immunoglobulin light chain variable region (Fragment) OS=Homo sapiens PE=2 SV=1	tr|Q9UL82|Q9UL82_HUMAN	ND	0(0)	0(0)	1(3.84)	1(2.46)
Platelet factor 4 variant OS=Homo sapiens GN=PF4V1 PE=1 SV=1	PF4V_HUMAN	ND	0(0)	0(0)	1(3.84)	0(6.16)
Fibronectin (Fragment) OS=Homo sapiens GN=FN1 PE=1 SV=1	H0Y4K8_HUMAN	ND	0(0)	0(0)	1(3.36)	1(4.31)
cDNA FLJ53025. highly similar to Complement C4-B OS=Homo sapiens PE=2 SV=1	tr|B7Z1F8|B7Z1F8_HUMAN	ND	0(0)	0(0)	1(28.35)	1(29.55)
Complement protein C4B frameshift mutant (Fragment) OS=Homo sapiens GN=C4B PE=4 SV=1	tr|Q9UNU2|Q9UNU2_HUMAN	ND	0(0)	0(0)	1(25.94)	1(32.63)
cDNA FLJ51564. highly similar to Pregnancy zone protein OS=Homo sapiens PE=2 SV=1	tr|B7Z7M2|B7Z7M2_HUMAN	ND	0(0)	0(0)	1(2.88)	1(4.31)
GCT-A5 light chain variable region (Fragment) OS=Homo sapiens PE=2 SV=1	tr|A0A0X9UWL5|A0A0X9UWL5_HUMAN	ND	0(0)	0(0)	1(2.88)	1(1.85)
Complement C1s subcomponent (Fragment) OS=Homo sapiens GN=C1S PE=1 SV=1	F5H7T4_HUMAN	ND	0(0)	0(0)	1(16.34)	0(21.55)
Complement C4-B OS=Homo sapiens GN=C4B PE=1 SV=2	CO4B_HUMAN	ND	0(0)	0(0)	1(122.04)	1(134.22)
IgG H chain OS=Homo sapiens PE=2 SV=1	tr|S6B2A6|S6B2A6_HUMAN	ND	0(6.03)	0(7.78)	1(11.53)	1(12.93)
Group of Complement factor H-related protein 2 OS=Homo sapiens GN=CFHR2 PE=1 SV=1+1	FHR2_HUMAN (+1)	ND	0(0)	0(0)	1(1.92)	1(3.69)
Group of Immunglobulin heavy chain variable region (Fragment) OS=Homo sapiens PE=4 SV=1+1	tr|Q0ZCF9|Q0ZCF9_HUMAN (+1)	ND	0(0)	0(0)	1(1.92)	1(1.85)
Group of Tubulin alpha chain (Fragment) OS=Homo sapiens PE=2 SV=1+4	tr|Q53GA7|Q53GA7_HUMAN (+4)	ND	0(0)	0(0)	1(1.92)	1(0.62)
Immunoglobulin heavy variable 3-73 OS=Homo sapiens GN=IGHV3-73 PE=3 SV=1	sp|A0A0B4J1V6|HV373_HUMAN	ND	0(0)	0(0)	1(1.92)	0(1.85)
Tubulin alpha-4A chain OS=Homo sapiens GN=TUBA4A PE=1 SV=1	TBA4A_HUMAN	ND	0(0)	0(0)	1(1.92)	0(0)
Group of Immunoglobulin lambda variable 4-60 OS=Homo sapiens GN=IGLV4-60 PE=3 SV=1+1	sp|A0A075B6I1|LV460_HUMAN (+1)	ND	0(0)	0(0)	1(1.44)	2(1.85)
Group of MYL9 protein OS=Homo sapiens GN=MYL9 PE=2 SV=1+2	tr|Q6IBG1|Q6IBG1_HUMAN (+2)	ND	0(0)	0(0)	1(1.44)	0(0)
Imunoglobulin heavy chain (Fragment) OS=Homo sapiens GN=VH PE=4 SV=1	tr|Q9ULB6|Q9ULB6_HUMAN	ND	0(0)	0(0)	1(1.44)	1(1.85)
Light chain Fab (Fragment) OS=Homo sapiens PE=2 SV=1	tr|A2NYV4|A2NYV4_HUMAN	ND	0(0)	0(0)	1(1.44)	0(0.62)
Rheumatoid factor RF-ET12 (Fragment) OS=Homo sapiens PE=2 SV=1	tr|A2J1N9|A2J1N9_HUMAN	ND	0(0)	0(0)	1(1.44)	1(1.85)
V1-3 protein (Fragment) OS=Homo sapiens GN=V1-3 PE=4 SV=1	tr|Q5NV84|Q5NV84_HUMAN	ND	0(0)	0(0)	1(1.44)	1(1.85)
14-3-3 protein theta OS=Homo sapiens GN=YWHAQ PE=1 SV=1	1433T_HUMAN	ND	0(0)	0(0)	1(0.96)	1(0.62)
Group of 14-3-3 protein beta/alpha OS=Homo sapiens GN=YWHAB PE=2 SV=1+1	tr|B5BU24|B5BU24_HUMAN (+1)	ND	0(0)	0(0)	1(0.96)	0(0)
Rheumatoid factor RF-IP12 (Fragment) OS=Homo sapiens PE=2 SV=1	tr|A2J1M8|A2J1M8_HUMAN	ND	0(0)	0(0)	1(0.96)	2(2.46)
Afamin OS=Homo sapiens GN=AFM PE=1 SV=1	AFAM_HUMAN	ND	0(0)	0(0)	1(0.48)	3(1.85)
Complement factor H-related protein 4 OS=Homo sapiens GN=CFHR4 PE=1 SV=3	FHR4_HUMAN	ND	0(0)	0(0)	1(0.48)	4(2.46)
Extracellular matrix protein 1 OS=Homo sapiens GN=ECM1 PE=1 SV=2	ECM1_HUMAN	ND	0(0)	0(0)	1(0.48)	2(1.23)
Filaggrin-2 OS=Homo sapiens GN=FLG2 PE=1 SV=1	FILA2_HUMAN	ND	0(0)	0(0)	1(0.48)	2(1.85)
Group of Alanyl (Membrane) aminopeptidase (Aminopeptidase N. aminopeptidase M. microsomal aminopeptidase. CD13. p150). isoform CRA_a OS=Homo sapiens GN=ANPEP PE=4 SV=1+1	tr|A0A024RC61|A0A024RC61_HUMAN (+1)	ND	0(0)	0(0)	1(0.48)	1(0.62)
Group of EMILIN-1 OS=Homo sapiens GN=EMILIN1 PE=1 SV=1+1	A0A0C4DFX3_HUMAN (+1)	ND	0(0)	0(0)	1(0.48)	2(1.23)
Group of LTBP1 protein OS=Homo sapiens GN=LTBP1 PE=2 SV=1+2	tr|B7ZLY3|B7ZLY3_HUMAN (+2)	ND	0(0)	0(0)	1(0.48)	3(2.46)
Group of Lumican OS=Homo sapiens GN=LUM PE=1 SV=2+1	LUM_HUMAN (+1)	ND	0(0)	0(0)	1(0.48)	1(0.62)
Immunoglobulin heavy variable 3-13 OS=Homo sapiens GN=IGHV3-13 PE=1 SV=2	sp|P01766|HV313_HUMAN	ND	0(0)	0(0)	1(0.48)	1(1.23)
Oncoprotein-induced transcript 3 protein OS=Homo sapiens GN=OIT3 PE=1 SV=2	OIT3_HUMAN	ND	0(0)	0(0)	1(0.48)	5(3.08)
Phosphatidylinositol-glycan-specific phospholipase D OS=Homo sapiens GN=GPLD1 PE=1 SV=3	PHLD_HUMAN	ND	0(0)	0(0)	1(0.48)	2(1.23)
Protein IGHV3OR16-10 (Fragment) OS=Homo sapiens GN=IGHV3OR16-10 PE=1 SV=1	A0A075B7F0_HUMAN	ND	0(0)	0(0)	1(0.48)	1(1.23)
Uncharacterized protein OS=Homo sapiens PE=1 SV=1	tr|Q8TCD0|Q8TCD0_HUMAN	ND	0(0)	0(0)	0(6.73)	1(6.77)
C4B1 (Fragment) OS=Homo sapiens GN=C4B PE=4 SV=1	tr|Q6U2E7|Q6U2E7_HUMAN	ND	0(0)	0(0)	0(1.92)	1(4.31)
Cadherin-related family member 2 OS=Homo sapiens GN=CDHR2 PE=1 SV=2	CDHR2_HUMAN	ND	0(0)	0(0)	0(0)	3(1.85)
cDNA FLJ53342. highly similar to Granulins OS=Homo sapiens PE=2 SV=1	tr|B4DJI2|B4DJI2_HUMAN	ND	0(0)	0(0)	0(0)	2(1.23)
Immunoglobulin heavy variable 3-20 OS=Homo sapiens GN=IGHV3-20 PE=3 SV=2	sp|A0A0C4DH32|HV320_HUMAN	ND	0(0)	0(0)	0(0)	1(1.23)
Intelectin 1 OS=Homo sapiens GN=ITLN1 PE=2 SV=1	tr|Q5IWS5|Q5IWS5_HUMAN	ND	0(0)	0(0)	0(0)	2(1.23)
Myeloperoxidase OS=Homo sapiens GN=MPO PE=1 SV=1	PERM_HUMAN	ND	0(0)	0(0)	0(0)	2(1.23)
Vitamin D binding protein (Fragment) OS=Homo sapiens GN=Gc PE=4 SV=1	tr|A0A1B1CYC5|A0A1B1CYC5_HUMAN	ND	0(0)	0(0)	0(0)	2(1.23)
Apolipoprotein F OS=Homo sapiens GN=APOF PE=1 SV=2	APOF_HUMAN	ND	0(0)	0(0)	1(0.48)	0(0)
Group of Apoptosis-stimulating of p53 protein 2 OS=Homo sapiens GN=TP53BP2 PE=1 SV=2+3	ASPP2_HUMAN (+3)	ND	0(0)	0(0)	0(0)	1(0.62)
Charged multivesicular body protein 3 OS=Homo sapiens GN=CHMP3 PE=1 SV=3	CHMP3_HUMAN	ND	0(0)	0(0)	1(0.48)	0(0)
Target of Nesh-SH3 OS=Homo sapiens GN=ABI3BP PE=1 SV=1	D3YTG3_HUMAN	ND	0(0)	0(0)	1(0.48)	0(0)
Complement C1q subcomponent subunit B (Fragment) OS=Homo sapiens GN=C1QB PE=1 SV=1	D6RGJ1_HUMAN	ND	0(0)	0(0)	1(0.96)	0(0)
ATP-dependent RNA helicase DHX36 OS=Homo sapiens GN=DHX36 PE=1 SV=2	DHX36_HUMAN	Appendix Table. Total human and parasite proteins identified in plasma-derived EVs from two healthy donors and a chronic Chagas disease patient before and after treatment. Proteins were identified by at least one unique peptide. Exclusive unique peptides are shown in the table. Normalized total spectrum count values are also shown in parenthesis. Student’s t-test was performed to compare healthy …	0(0)	0(0)	0(0)	1(0.62)
Group of E3 ubiquitin-protein ligase UBR5 OS=Homo sapiens GN=UBR5 PE=1 SV=1+1	E7EMW7_HUMAN (+1)	ND	0(0)	0(0)	1(0.48)	0(0)
Alpha-enolase OS=Homo sapiens GN=ENO1 PE=1 SV=2	ENOA_HUMAN	ND	0(0)	0(0)	1(0.96)	0(0)
Fibrillin-1 OS=Homo sapiens GN=FBN1 PE=1 SV=3	FBN1_HUMAN	ND	0(0)	0(0)	1(0.48)	0(0)
Group of Laminin subunit beta-1 OS=Homo sapiens GN=LAMB1 PE=1 SV=1+1	G3XAI2_HUMAN (+1)	ND	0(0)	0(0)	1(0.48)	0(0)
Group of Glutathione peroxidase 3 OS=Homo sapiens GN=GPX3 PE=1 SV=2+1	GPX3_HUMAN (+1)	ND	0(0)	0(0)	1(0.96)	0(0)
Group of Adipocyte plasma membrane-associated protein (Fragment) OS=Homo sapiens GN=APMAP PE=1 SV=1+1	H0Y512_HUMAN (+1)	ND	0(0)	0(0)	1(0.48)	0(0)
Histone H2B type F-S OS=Homo sapiens GN=H2BFS PE=1 SV=2	H2BFS_HUMAN	ND	0(0)	0(0)	1(0.96)	0(0)
Calreticulin (Fragment) OS=Homo sapiens GN=CALR PE=1 SV=1	K7EJB9_HUMAN	ND	0(0)	0(0)	1(0.48)	0(0)
Group of Plasma kallikrein OS=Homo sapiens GN=KLKB1 PE=1 SV=1+1	KLKB1_HUMAN (+1)	ND	0(0)	0(0)	1(0.48)	0(0)
Low-density lipoprotein receptor-related protein 1B OS=Homo sapiens GN=LRP1B PE=1 SV=2	LRP1B_HUMAN	ND	0(0)	0(0)	1(0.48)	0(0)
Mannose-binding protein C OS=Homo sapiens GN=MBL2 PE=1 SV=2	MBL2_HUMAN	ND	0(0)	0(0)	0(0)	1(0.62)
Pentraxin-related protein PTX3 OS=Homo sapiens GN=PTX3 PE=1 SV=3	PTX3_HUMAN	ND	0(0)	0(0)	1(0.48)	0(0)
Group of Immunoglobulin lambda variable 8-61 OS=Homo sapiens GN=IGLV8-61 PE=3 SV=7+1	sp|A0A075B6I0|LV861_HUMAN (+1)	ND	0(0)	0(0)	1(1.44)	1(0.62)
Group of Immunoglobulin kappa variable 2-24 OS=Homo sapiens GN=IGKV2-24 PE=3 SV=1+1	sp|A0A0C4DH68|KV224_HUMAN (+1)	ND	0(0)	0(0)	1(0.48)	0(0)
Immunoglobulin kappa variable 1-6 OS=Homo sapiens GN=IGKV1-6 PE=3 SV=1	sp|A0A0C4DH72|KV106_HUMAN	ND	0(0)	0(0)	1(0.48)	0(0)
Immunoglobulin epsilon heavy chain OS=Homo sapiens PE=1 SV=1	sp|P0DOX4|IGE_HUMAN	ND	0(0)	0(0)	1(0.48)	1(0.62)
Transforming growth factor beta-1 OS=Homo sapiens GN=TGFB1 PE=1 SV=2	TGFB1_HUMAN	ND	0(0)	0(0)	1(0.48)	1(0.62)
Ig heavy chain variable region (Fragment) OS=Homo sapiens PE=2 SV=1	tr|A0A068LKQ2|A0A068LKQ2_HUMAN	ND	0(0)	0(0)	1(0.48)	1(1.24)
Ig heavy chain variable region (Fragment) OS=Homo sapiens PE=2 SV=1	tr|A0A068LN03|A0A068LN03_HUMAN	ND	0(0)	0(0)	1(0.48)	0(0)
MS-F1 light chain variable region (Fragment) OS=Homo sapiens PE=2 SV=1	tr|A0A0X9V9B3|A0A0X9V9B3_HUMAN	ND	0(0)	0(0)	1(0.96)	1(1.24)
MS-C2 light chain variable region (Fragment) OS=Homo sapiens PE=2 SV=1	tr|A0A109PP82|A0A109PP82_HUMAN	ND	0(0)	0(0)	1(0.48)	1(2.47)
MS-A1 light chain variable region (Fragment) OS=Homo sapiens PE=2 SV=1	tr|A0A109PSY4|A0A109PSY4_HUMAN	ND	0(0)	0(0)	1(2.4)	1(1.85)
B cell receptor heavy chain variable region (Fragment) OS=Homo sapiens PE=4 SV=1	tr|A0A1C9J6Z4|A0A1C9J6Z4_HUMAN	ND	0(0)	0(0)	1(1.92)	1(3.71)
Anti-mucin1 light chain variable region (Fragment) OS=Homo sapiens PE=2 SV=1	tr|A2JA19|A2JA19_HUMAN	ND	0(0)	0(0)	1(0.96)	0(0)
VH6DJ protein (Fragment) OS=Homo sapiens GN=VH6DJ PE=2 SV=1	tr|A2N0S6|A2N0S6_HUMAN	ND	0(0)	0(0)	1(1.44)	1(1.24)
Heavy chain Fab (Fragment) OS=Homo sapiens PE=2 SV=1	tr|A2NYU9|A2NYU9_HUMAN	ND	0(0)	0(0)	1(0.96)	0(0)
Group of Histone H2A OS=Homo sapiens GN=HIST1H2AH PE=2 SV=1+7	tr|A3KPC7|A3KPC7_HUMAN (+7)	ND	0(0)	0(0)	1(2.88)	0(0)
cDNA FLJ60461. highly similar to Peroxiredoxin-2 (EC 1.11.1.15) OS=Homo sapiens PE=2 SV=1	tr|B4DF70|B4DF70_HUMAN	ND	0(0)	0(0)	1(0.48)	0(0)
cDNA FLJ59033. highly similar to Protein disulfide-isomerase (EC 5.3.4.1) OS=Homo sapiens PE=2 SV=1	tr|B4DLN6|B4DLN6_HUMAN	ND	0(0)	0(0)	1(0.48)	0(0)
Anti-Influenza A hemagglutinin heavy chain variable region (Fragment) OS=Homo sapiens PE=2 SV=1	tr|G1FM91|G1FM91_HUMAN	ND	0(0)	0(0)	1(0.96)	1(0.62)
Group of HSP90AA1 protein (Fragment) OS=Homo sapiens GN=HSP90AA1 PE=2 SV=1+2	tr|Q2VPJ6|Q2VPJ6_HUMAN (+2)	ND	0(0)	0(0)	1(0.48)	0(0)
Group of Vascular cell adhesion molecule 1 isoform a variant (Fragment) OS=Homo sapiens PE=2 SV=1+1	tr|Q53FL7|Q53FL7_HUMAN (+1)	ND	0(0)	0(0)	1(0.48)	0(0)
Tumor rejection antigen (Gp96) 1 variant (Fragment) OS=Homo sapiens PE=2 SV=1	tr|Q59FC6|Q59FC6_HUMAN	ND	0(0)	0(0)	1(0.48)	0(0)
Kinase/transmembrane domain fusion protein (Fragment) OS=Homo sapiens GN=STK4/SLC36AL fusion PE=2 SV=1	tr|Q86YK3|Q86YK3_HUMAN	ND	0(0)	0(0)	0(0)	1(0.62)
Fermitin family homolog 3 OS=Homo sapiens GN=FERMT3 PE=1 SV=1	URP2_HUMAN	ND	0(0)	0(0)	1(0.96)	0(0)
WASP homolog-associated protein with actin. membranes and microtubules OS=Homo sapiens GN=WHAMM PE=1 SV=2	WHAMM_HUMAN	ND	0(0)	0(0)	1(0.48)	0(0)
Zinc finger protein 787 OS=Homo sapiens GN=ZNF787 PE=1 SV=3	ZN787_HUMAN	ND	0(0)	0(0)	1(0.48)	0(0)
"The mass spectrometry proteomics data have been deposited to the ProteomeXchange Consortium via the PRIDE (1) partner repository with the dataset identifier PXD014668 and 10.6019/PXD014668". (1) Perez-Riverol Y, Csordas A, Bai J, Bernal-Llinares M, Hewapathirana S, Kundu DJ, Inuganti A, Griss J, Mayer G, Eisenacher M, Pérez E, Uszkoreit J, Pfeuffer J, Sachsenberg T, Yilmaz S, Tiwary S, Cox J, Au…
